# Supplementary material for: High-Efficiency Deep-Blue Solution-Processed OLED Devices Enabled by New Dopant Materials
Source: Materials (Basel). 2025 May 10;18(10):2213. doi: 10.3390/ma18102213 (PMC12113092; doi:10.3390/ma18102213)
Supplement: Supplementary file 1 [file materials-18-02213-s001.zip]

Archive with 1 entries (1 files):
- materials-3609701-supplementary.pdf
